# Supplementary material for: Dietary Cholest-4-en-3-one, a Cholesterol Metabolite of Gut Microbiota, Alleviates Hyperlipidemia, Hepatic Cholesterol Accumulation, and Hyperinsulinemia in Obese, Diabetic db/db Mice
Source: Metabolites. 2024 Jun 3;14(6):321. doi: 10.3390/metabo14060321 (PMC11205736; doi:10.3390/metabo14060321)
Supplement: Supplementary file 1 [file metabolites-14-00321-s001.zip]

Archive with 5 entries (4 files):
- 4-STN_Supplementary files/
- 4-STN_Supplementary files/4-STN_Editing Certificate.pdf
- __MACOSX/4-STN_Supplementary files/._4-STN_Editing Certificate.pdf
- 4-STN_Supplementary files/4-STN_TableS1_240509.pdf
- __MACOSX/4-STN_Supplementary files/._4-STN_TableS1_240509.pdf
